# Supplementary material for: A systematic review of associations between common SNCA variants and clinical heterogeneity in Parkinson’s disease
Source: NPJ Parkinsons Dis. 2021 Jul 1;7:54. doi: 10.1038/s41531-021-00196-5 (PMC8249472; doi:10.1038/s41531-021-00196-5)
Supplement: Supplementary file 2 — Supplementary Data 1 [file 41531_2021_196_MOESM2_ESM.xlsx]

## Sheet: Supp Table 1. Bias assessment
First author	Representativeness of cohort(s) 1	Adequate Disease Definition 2	Adequate Assessment of Outcome(s) 3	Multiple comparisons tests 4	Pre-Specified Plan 5	Replication/meta-analysis 6	PD, n 7
Kim, 2020	L	L	L	H	L	H	141 (124)
Krohn, 2020	H	L	L	L	L	L	1013
Stoker, 2020	L	L	L	L	SC	H	142 (85**)
Blauwendraat, 2019	H	L/SC	L/SC	L	L	L	28568*
Fernandez-Santiago, 2019	H	L	L	L	SC	SC	5068*
Luo, 2019	H	L	L	H	SC	H	50 (50)
Ng, 2019	H	L	L	H	L	H	172
Si, 2019	H	L	L	H	SC	H	62
Zhang, 2019	H	L	L	H	H	H	81
Zheng, 2019	H	L	L	H	L	H	291
Bjørnara, 2018	H	L	L	L	L	L	707*
Corrado, 2018	H	L	L/H	H	SC	H	426 (426)
Sampedro, 2018	H	L	L	H	H	H	112
Shu, 2018	H	L	L	H	L	H	724
Campelo, 2017	H	L	L	H	L	H	105
Caspell-Garcia, 2017	H	L	L	SC	SC	H	423
Cooper, 2017	H	L	L	L	L	L	810*
Huertas, 2017	H	L	L	H	L	H	298 (298)
Li, 2017	H	L	L	H	L	H	152
Toffoli, 2017	H	L	L	H	SC	H	57
Zheng, 2017b	H	L	H	H	L	H	258
Zheng, 2017a	H	L	L	H	L	H	330
Cheng, 2016	H	L	L	H	SC	H	1053
Dan, 2016	H	L	L	H	L	H	1047
Davis, 2016	H	L	L	SC	L	H	786*
Shi, 2016	H	L	L	L	L	H	2011
Wang, 2016	H	L	SC	H	L	H	296 (22)
Chen, 2015	H	L	L	L	H	H	1276
Chen, 2015 (Hyposmia)	H	L	L	H	L	H	218
Huang, 2015	H	L	L	H	L	H	412*
Chung, 2014	H	L	L	H	H	L	6012
Guo, 2014	H	L	L	L	H	H	1011
Markopoulou, 2014	H	L	L	SC	L	H	922 (922)
Mata, 2014	H	L	L	L	L	H	1079
Yarnall, 2014	L	L	L	H	SC	H	219
Brockman, 2013	H	L	L	H	L	H	1396
Li, 2013	H	L	L	H	SC	H	685
Williams-Gray, 2013	L	L	L	H	L	H	142 (142)
Cardo, 2012	H	L	L	H	H	H	1169
Ritz, 2012	L	L	L	L	L	H	363 (232)
Chung, 2011	H	L	L	L	L	H	1103
Ding, 2011	H	L	L	L	H	H	375
Elbaz, 2011	H	L	L	L	H	H	5302
Factor, 2011a	H	L	L	H	L	H	500
Factor, 2011b	H	L	L	H	L	H	499
Huang, 2011	H	L	L	H	SC	H	123
Kim, 2010	H	L	L	H	H	H	878
Yu, 2010	H	L	L	H	H	H	332
De Marco, 2008	H	L	H	H	L	H	228
Kay, 2008	H	L	L	H	SC	H	1802
Verbaan, 2008	H	L	L	H	L	H	295
Goris, 2007	L	L	L	L	L	H	659 (109)
Ross, 2007	H	L	L	L	H	H	186
Winkler, 2007	H	L	L	L	H	H	397
Hadjigeorgiou, 2006	H	L	L	H	L	H	178
Maraganore, 2006	H	L	L	H	L	H	2692
Tan 2003	H	L	L	H	H	H	206
Tan 2000	H	L	L	L	H	H	100

## Sheet: Supp Table 2. Summary by SNP
					Minor allele frequency 2				Outcomes reported 3
Variation ID	Position 1	Region	Reference allele	Minor allele	Global	EUR	EAS	x	Age at onset	Motor impairment	Hoehn and Yahr stage	Cognitive impairment	Other outcomes	N 4
rs11732740	90423029	3' downstream	A	G	0.326	0.209	0.495						(Krohn et al. 2020)	1
rs2870004	90471245	3' downstream	T	A	0.119	0.803	0.907						(Krohn et al. 2020)	1
rs356182	90626111	3' downstream	G	A	0.404	0.638	0.370		(Cheng et al. 2016; Blauwendraat et al. 2019)	(Cooper et al. 2017; Cheng et al. 2016)	(Cheng et al. 2016)	(Cheng et al. 2016)	(Cheng et al. 2016; Krohn et al. 2020)	4
rs356181	90626139	3' downstream	G	A	0.414	0.521	0.356			(Sampedro et al. 2018)		(Sampedro et al. 2018; Caspell-Garcia et al. 2017)		2
rs181489	90635020	3' downstream	T	C	0.831	0.678	0.999		(Winkler et al. 2007; Ross et al. 2007; Elbaz et al. 2011)					3
rs356218	90637010	3' downstream	A	G	0.203	0.640	0.934		(Chung et al. 2011)		(Markopoulou et al. 2014)	(Markopoulou et al. 2014)		2
rs356219	90637601	3' downstream	G	A	0.489	0.614	0.476		(Elbaz et al. 2011; Davis et al. 2016; Fernandez-Santiago et al. 2019; Brockmann et al. 2013; Li et al. 2013; Campelo et al. 2017; Kim et al. 2010)	(Luo et al. 2019; Campelo et al. 2017; Davis et al. 2016; Li et al. 2013; Kim et al. 2020; Shi et al. 2016)	(Stoker et al. 2020; Luo et al. 2019; Campelo et al. 2017; Davis et al. 2016; Williams-Gray et al. 2013; Shi et al. 2016)	(Luo et al. 2019; Zheng et al. 2019; Campelo et al. 2017; Huertas et al. 2017; Mata et al. 2014; Yarnall et al. 2014; Williams-Gray et al. 2013; Ding et al. 2011; Goris et al. 2007)	(Campelo et al. 2017; Zheng et al. 2017b; Dan et al. 2016; Luo et al. 2019; Zheng et al. 2017a)	21
rs11931074	90639515	3' downstream	G	T	0.381	0.072	0.523		(Winkler et al. 2007; Ross et al. 2007; Elbaz et al. 2011; Davis et al. 2016; Campelo et al. 2017; Chen et al. 2015b; Huang, 2015)	(Si et al. 2019; Shu et al. 2018; Campelo et al. 2017; Davis et al. 2016; Wang et al. 2016; Chen et al. 2015b; Zheng et al. 2017b)	(Campelo et al. 2017; Davis et al. 2016; Si et al. 2019; Shu et al. 2018; Wang et al. 2016)	(Si et al. 2019; Zheng et al. 2019; Shu et al. 2018; Campelo et al. 2017; Wang et al. 2016; Chen et al. 2015b)	(Si et al. 2019; Chen et al. 2015a; Li et al. 2017; Chen et al. 2015b; Zheng et al. 2017b; Campelo et al. 2017; Zheng et al. 2017a)	15
rs356220	90641340	3' UTR (Exon 6)	T	C	0.483	0.614	0.476		(Davis et al. 2016)	(Davis et al. 2016; Guo et al. 2014)	(Davis et al. 2016)	(Guo et al. 2014)	(Guo et al. 2014)	2
rs356221	90642464	3' UTR (Exon 6)	A	T	0.389	0.517	0.411		(Winkler et al. 2007; Ross et al. 2007)					2
rs1045722	90645671	3' UTR (Exon 6)	T	A	0.380	0.072	0.523			(Luo et al. 2019)	(Luo et al. 2019)	(Luo et al. 2019)	(Luo et al. 2019; Toffoli et al. 2017)	2
rs3857053	90645674	3' UTR (Exon 6)	C	T	0.377	0.072	0.523			(Luo et al. 2019)	(Luo et al. 2019)	(Luo et al. 2019)	(Luo et al. 2019; Toffoli et al. 2017)	2
rs186189862	90645883	3' UTR (Exon 6)	G	A	0.006	0.001	None						(Toffoli et al. 2017)	1
rs356165	90646886	Intronic (Exon 4-5)	G	A	0.484	0.613	0.476		(Winkler et al. 2007; Ross et al. 2007; Davis et al. 2016; Cardo et al. 2012)	(Luo et al. 2019; Davis et al. 2016; Ritz et al. 2012)	(Luo et al. 2019; Davis et al. 2016)	(Luo et al. 2019)	(Bjornara et al. 2018; Luo et al. 2019; Toffoli et al. 2017)	8
rs17016074	90647278	Intronic (Exon 4-5)	G	A	0.050	0.009	None						(Toffoli et al. 2017)	1
rs17180453	90653134	Intronic (Exon 4-5)	C	T	0.028	0.070	0.001		(Chung et al. 2011)		(Markopoulou et al. 2014)	(Markopoulou et al. 2014)		2
rs7684318	90655003	Intronic (Exon 4-5)	T	C	0.329	0.063	0.523		(Yu et al. 2010)			(Zheng et al. 2019)	(Zheng et al. 2017a)	3
rs3775423	90657491	Intronic (Exon 4-5)	C	T	0.380	0.072	0.523		(Chung et al. 2011)		(Markopoulou et al. 2014)	(Markopoulou et al. 2014)		2
rs3822086	90664794	Intronic (Exon 4-5)	C	T	0.380	0.071600	0.523		(Davis et al. 2016; Chen et al. 2015b)	(Davis et al. 2016; Chen et al. 2015b)	(Davis et al. 2016)	(Chen et al. 2015b)	(Chen et al. 2015b)	2
rs356203	90666041	Intronic (Exon 4-5)	C	T	0.483	0.613	0.476		(Blauwendraat et al. 2019)					1
rs3857059	90675238	Intronic (Exon 4-5)	A	G	0.380	0.072	0.523		(Davis et al. 2016)	(Davis et al. 2016)	(Davis et al. 2016)			1
rs2736990	90678541	Intronic (Exon 4-5)	G	A	0.393	0.518	0.410		(Chung et al. 2011; Davis et al. 2016; Campelo et al. 2017)	(Davis et al. 2016; Campelo et al. 2017; Guo et al. 2014; Ding et al. 2011)	(Markopoulou et al. 2014; Campelo et al. 2017; Davis et al. 2016; Ding et al. 2011)	(Markopoulou et al. 2014; Guo et al. 2014; Campelo et al. 2017)	(Guo et al. 2014; Campelo et al. 2017)	6
rs2572324	90678798	Intronic (Exon 4-5)	G	A	0.125	0.686	0.999		(Chung et al. 2011)		(Markopoulou et al. 2014)	(Markopoulou et al. 2014)		2
rs3910105	90682571	Intronic (Exon 4-5)	A	G	0.308	0.443	0.357					(Caspell-Garcia et al. 2017)		1
rs10516845	90684278	Intronic (Exon 4-5)	A	G	0.255	0.064	0.539		(Winkler et al. 2007; Ross et al. 2007)					2
rs3796661	90687507	Intronic (Exon 4-5)	C	T	0.237	0.025	0.538		(Chung et al. 2011)		(Markopoulou et al. 2014)	(Markopoulou et al. 2014)		2
rs356164	90693476	Intronic (Exon 4-5)	C	G	0.106	0.132	0.104		(Winkler et al. 2007; Ross et al. 2007)					2
rs356186	90705364	Intronic (Exon 4-5)	A	G	0.205	0.810	0.835		(Winkler et al. 2007; Ross et al. 2007; Chung et al. 2011)	(Luo et al. 2019)	(Luo et al. 2019; Markopoulou et al. 2014)	(Markopoulou et al. 2014; Luo et al. 2019)	(Luo et al. 2019)	5
rs3775438	90707903	Intronic (Exon 4-5)	C	T	0.150	0.016	0.359		(Chung et al. 2011)		(Markopoulou et al. 2014)	(Markopoulou et al. 2014)		2
rs3775439	90709741	Intronic (Exon 4-5)	G	A	0.384	0.123	0.540		(Chung et al. 2011)		(Markopoulou et al. 2014)	(Markopoulou et al. 2014)		2
rs9995651	90716177	Intronic (Exon 4-5)	C	G	0.062	0.039	None		(Chung et al. 2011)		(Markopoulou et al. 2014)	(Markopoulou et al. 2014)		2
rs2583959	90721637	Intronic (Exon 4-5)	C	G	0.108	0.299	0.001		(Chung et al. 2011)		(Markopoulou et al. 2014)	(Markopoulou et al. 2014)		2
rs6848726	90722871	Intronic (Exon 4-5)	C	T	0.258	0.373	0.296		(Winkler et al. 2007; Ross et al. 2007)					2
rs3775444	90726536	Intronic (Exon 4-5)	C	T	0.152	0.018	0.359		(Chen et al. 2015b)	(Chen et al. 2015b)		(Chen et al. 2015b)	(Chen et al. 2015b)	1
rs894278	90734535	Intronic (Exon 4-5)	T	G	0.223	0.057	0.359		(Huang et al. 2015; Zhang et al. 2019)	(Luo et al. 2019; Zhang et al. 2019; Wang et al. 2016; Zheng et al. 2017b)	(Luo et al. 2019; Zhang et al. 2019; Wang et al. 2016)	(Luo et al. 2019; Zheng et al. 2019; Wang et al. 2016)	(Luo et al. 2019; Chen et al. 2015a; Li et al. 2017; Zheng et al. 2017b, a)	8
rs10155475	90738158	Intronic (Exon 4-5)	G	C	0.249	0.373	0.295		(Chung et al. 2011)		(Markopoulou et al. 2014)	(Markopoulou et al. 2014)		2
rs2737020	90740878	Intronic (Exon 3-4)	G	A	0.388	0.730	0.655		(Winkler et al. 2007; Ross et al. 2007)					2
rs10005233	90743331	Intronic (Exon 4-5)	C	T	0.332	0.495	0.834		(Chung et al. 2011)		(Markopoulou et al. 2014)	(Markopoulou et al. 2014)	(Krohn et al. 2020)	3
rs2737012	90745707	Intronic (Exon 1-2)	G	A	0.107	0.299	0.001		(Chung et al. 2011)		(Markopoulou et al. 2014)	(Markopoulou et al. 2014)		2
rs6532191	90745930	Intronic (Exon 1-2)	C	T	0.332	0.494	0.833		(Chung et al. 2011)		(Markopoulou et al. 2014)	(Markopoulou et al. 2014)		2
rs3756059	90757272	Intronic (Exon 1-2)	G	A	0.331	0.489	0.847		(Chung et al. 2011)		(Markopoulou et al. 2014)	(Markopoulou et al. 2014)		2
rs3756063	90757394	Intronic (Exon 1-2)	G	C	0.333	0.487	0.847						(Bjornara et al. 2018)	1
rs1372520	90757505	Intronic (Exon 1-2)	T	C	0.222	0.787	0.848		(Chung et al. 2011)		(Markopoulou et al. 2014)	(Markopoulou et al. 2014)		2
rs2245801	90757840	Intronic (Exon 1-2)	T	C	0.206	0.801	0.839						(Bjornara et al. 2018)	1
rs2301135	90758389	Intronic (Exon 1-2)	G	C	0.343	0.485	0.838		(Chung et al. 2011)		(Markopoulou et al. 2014)	(Markopoulou et al. 2014; De Marco et al. 2008)		3
rs2301134	90758945	5' upstream	A	G	0.353	0.485	0.837		(Winkler et al. 2007; Ross et al. 2007)					2
rs2619363	90759047	5' upstream	G	T	0.107	0.296	0.001		(Winkler et al. 2007; Ross et al. 2007; Chung et al. 2011)		(Markopoulou et al. 2014)	(Markopoulou et al. 2014; De Marco et al. 2008)		5
rs2619364	90759887	5' upstream	A	G	0.109	0.295	0.001		(Winkler et al. 2007; Ross et al. 2007)			(De Marco et al. 2008)		3
rs2583988	90760828	5' upstream	C	T	0.109	0.295	0.001		(Winkler et al. 2007; Ross et al. 2007; Elbaz et al. 2011; Campelo et al. 2017)	(Campelo et al. 2017)	(Campelo et al. 2017)	(De Marco et al. 2008; Campelo et al. 2017)	(Campelo et al. 2017)	5
rs1372525	90776165	5' upstream	G	A	0.392	0.482	0.836					(De Marco et al. 2008)		1
REP1		5' upstream							(Tan et al. 2000; Tan et al. 2003; Maraganore et al. 2006; Hadjigeorgiou et al. 2006; Winkler et al. 2007; Ross et al. 2007; Kay et al. 2008; Chung et al. 2011; Corrado et al. 2018; Huang et al. 2015; Chung et al. 2014)	(Ng et al. 2019; Ritz et al. 2012; Corrado et al. 2018; Shi et al. 2016; Huang et al. 2011; Factor et al. 2011b)	(Markopoulou et al. 2014; Ng et al. 2019; Shi et al. 2016)	(Markopoulou et al. 2014; De Marco et al. 2008; Corrado et al. 2018; Ng et al. 2019)	(Verbaan et al. 2008; Factor et al. 2011a; Corrado et al. 2018; Dan et al. 2016)	21

## Sheet: Supp Table 3. Summary by author
			Age at onset			Motor impairment				H&Y				Cognitive impairment				Other				Age at onset
First author	PD, n 1	Region 2	Polymorphism(s) associated with an outcome 4	Polymorphism(s) not associated with an outcome 4		Motor outcome3	Polymorphism(s) associated with an outcome 4	Polymorphism(s) not associated with an outcome 4	b	H&Y outcome 3	Polymorphism(s) associated with an outcome 4	Polymorphism(s) not associated with an outcome 4	b	Assessment of cognitive decline 3	Polymorphism(s) associated with an outcome 4	Polymorphism(s) not associated with an outcome 4	b	Assessment of other outcomes 3	Polymorphism(s) associated with an outcome 4	Polymorphism(s) not associated with an outcome 4	b	SNPs associated with an outcome a	SNPs not associated with an outcome a
Kim, 2020	141 (124)	UK				Time to develop MF or LID	rs356219 (Time to MF: HR 1.902, 95% CI 1.034–3.499; p = 0.039)
Krohn, 2020	1013	Europe, North America																RBDSQ or RBD single question screen	rs2870004 (OR 0.76; 95% CI 0.62 to 0.94; p = 0.009)	rs10005233, rs11732740, rs356182
Stoker, 2020	142 (85#)	UK								Time to H&Y ≥3		rs356219 #
Blauwendraat, 2019	17,996 (IPDGC); 10,572 (23andMe)	Global	rs356203 (β –0.626; p = 1.9 x 10-12), rs356182 (β -0.5661; p = 1.12 x 10-9)																			rs356203 (beta = –0.626; p = 1.9 x 10-12), rs356182 (beta = -0.5661; 1.12 x 10-9)
Fernandez-Santiago, 2019	898 (Spanish); 4170 (IPDGC)	Spain	rs356219 (OR -1.35; CI -2.19 to -0.51; p = 0.0017)																			rs356219 (-1.35; CI -2.19 to -0.51; p = 0.0017)
Luo, 2019	50 (50)	China				Time to 5-point UPDRS II increase or 10-point UPDRS III increase		rs1045722, rs356165, rs356186, rs356219, rs3857053, rs894278		Time to H&Y 0.5-point increase	rs1045722 (HR 0.34; 95% CI 0.14 to 0.86; p = 0.022), rs356219 (HR 0.20; 95% CI 0.07 to 0.61;p = 0.005)	rs356165, rs356186, rs3857053, rs894278		Time to 1-point MoCA decrease	rs356219 (HR 0.18; 95% CI 0.05 to 0.61; p = 0.006)	rs1045722, rs356165, rs356186, rs3857053, rs894278		Hyposmia (time to 1-point SS-16 decrease), non-motor symptoms (time to 2-point NMSQ increase), or autonomic dysfunction (time to 2-point SCOPA increase)	rs356219 (hyposmia, HR 0.32; 95% CI 0.12 to 0.85; p = 0.021), rs894278 ( hyposmia, HR 0.47; 95% CI 0.23 to 0.92; p = 0.029)	rs356186, rs356165, rs3857053, rs1045722
Ng, 2019	172	Singapore				MDS-UPDRS III	REP1 long (263or265) carriers vs non-carriers (β 3.921; 95% CI 0.484 to 7.358; p = 0.026)			H&Y stage	REP1 263 carriers vs non-carriers (β 0.231; 95% CI 0.061 to 0.401; p = 0.008)			MMSE	REP1 263 carriers vs non-carriers (β -1.457; 95% CI -2.565 to -0.350; p = 0.010)
Si, 2019	62	China				UPDRS III and subscores, Tinetti tests or FOGQ	rs11931074 (Tinetti Balance, p = 0.029)			H&Y stage	rs11931074 (p = 0.017)			MMSE	rs11931074 (p = 0.024)			Depression (HAM-D), anxiety (HAMA), or apathy (unspecified), RBD (unspecified) or ESS, Fatigue (FSS)		rs11931074
Zhang, 2019	81	China		rs894278		UPDRS II, UPDRS III, UPDRS IV or subscores		rs894278		H&Y stage		rs894278											rs894278
Zheng, 2019	291	China												PDD (MDS diagnostic criteria)	rs11931074 (p = 0.007), rs356219 (p = 0.01), rs7684318 (p = 0.009)	rs894278
Bjørnara, 2018	325 (Norway); 382 (PPMI)	Global																pRBD (RBDSQ cut-off score 5)	rs3756063 (OR 1.44; p = 0.018)	rs356165, rs2245801
Corrado, 2018	426 (426)	Italy	REP1 263 carriers v non-carriers (p = 0.016)			Time to dyskinesia, WO or FOG	REP1 263 carriers v non-carriers (Time to WO, p = 0.028) *							PDD (MDS diagnostic criteria) and time to PDD	REP1 263 carriers v non-carriers (incident PDD, p = 0.001; time to PDD, HR 3.03; 95% CI 1.74–5.30; p < 0.001)			Time to visual hallucinations	REP1 263 carriers v non-carriers (HR 2.69; 95% CI 1.57 to 4.60; p = 0.001)			REP1 (p = 0.016)
Sampedro, 2018	112	Global				UPDRS III		rs356181						MoCA, BJLO, HVLT, LNS, Semantic Fluency, SDMT, and Phonetic Verbal Fluency scores		rs356181
Shu, 2018	724	China				UPDRS II, UPDRS III or WOQ	rs11931074 (UPDRS II, SC -0.083; p = 0.035; and UPDRS III, SC -0.140; p ≤ 0.001)			H&Y stage		rs11931074		Cognitive impairment (MMSE score <26 points)		rs11931074
Campelo, 2017	105	Brazil		rs2583988, rs356219, rs2736990, rs11931074		UPDRS II or UPDRS III		rs11931074, rs2583988, rs2736990, rs356219		H&Y stage		rs11931074, rs2583988, rs2736990, rs356219		Cognitive impairment (MMSE cut-off score, taking the educational level into consideration)	rs356219 (OR 5.74; 95% CI 1.42 to 23.21; 0.014)	rs11931074, rs2583988, rs2736990		Depression (BDI cut-off score 10) or Anxiety (BAI cut-off score 10)	rs2583988 (depression, OR 0.21; 95% CI 0.04 to 0.97; p = 0.046)	rs356219, rs2736990, rs11931074			rs2583988, rs356219, rs2736990, rs11931074
Caspell-Garcia, 2017	423	Global												PD-MCI (MDS criteria) or PDD (MDS criteria)		rs356181, rs3910105
Cooper, 2017	251 (UPenn) (230); 559 (PANUC)	USA				TD/PIGD ratio or change in UPDRS III per year	rs356182 (TD/PIGD, β 0.70; p = 0.004; change in UPDRS III per year, p = 0.01)
Huertas, 2017	298 (298)	Spain												Time to possible or probable PDD (MDS criteria anassessed using a variety of screening tools )		rs356219
Li, 2017	152	China																RBD (ICSD-II criteria and overnight PSG)		rs894278, rs11931074
Toffoli, 2017	57	Italy																RBD (ICSD-II criteria and overnight PSG)		rs356165, rs17016074, rs186189862, rs3857053, rs1045722
Zheng, 2017b	258	China				Festination	rs11931074 (p = 0.022); rs894278 (p = 0.007)
Zheng, 2017a	330	China																Depression (HAM-D cut-off score 9)		rs356219, rs894278, rs11931074, rs7684318
Cheng, 2016	1053	China		rs356182		UPDRS or onset symptoms		rs356182		H&Y stage		rs356182		MMSE		rs356182		Depression (HAM-D), PDQ-39		rs356182			rs356182
Dan, 2016	1047	China																Depression (HAM-D cut-off score 13)	REP1 (CA)12/12 carriers vs non-carriers (OR 0.54, 95% CI 0.29 to 0.99; p = 0.049)	rs356219
Davis, 2016	418 (UW); 368 (PPMI)	Global		rs356219, rs11931074, rs356220, rs356165, rs3822086, rs3857059, rs2736990		Change in UPDRS III per year		rs11931074, rs2736990, rs356165, rs356219, rs356220, rs3822086, rs3857059		Change in H&Y stage per year		rs11931074, rs2736990, rs356165, rs356219, rs356220, rs3822086, rs3857059											rs356219, rs11931074, rs356220, rs356165, rs3822086, rs3857059, rs2736990
Shi, 2016	2011	China				UPDRS III		rs356219, REP1 263/261/259		H&Y stage		rs356219, REP1 263/261/259
Wang, 2016	296 (22)	China				UPDRS III or time to UPDRS III ≥36	rs11931074 (time to; HR 0.42; p = 0.03)	rs894278		H&Y stage; Time to H&Y ≥3	rs11931074 ( Time to H&Y ≥3; HR 0.43; p = 0.03)	rs894278		MMSE (total and subscores); Time to MMSE <27	rs894278 (Time to MMSE <27, HR 0.56; p = 0.04) *	rs11931074
Chen, 2015	1276	China		rs3775444, rs3822086, rs11931074		Onset symptoms	rs3775444 (p = 0.003)*	rs11931074, rs3822086						Cognition (normal or abnormal) (classification criteria not specified)		rs11931074, rs3775444, rs3822086		Depression (HAM-D cut-off score 20) or anxiety (HAMA cut-off score 14)		rs3775444, rs3822086, rs11931074			rs3775444, rs3822086, rs11931074
Chen, 2015	218	China																Hyposmia (SS-16 cut-off score 8.3)	rs11931074 (OR 3.41; 95% CI 1.33 to 8.73; p = 0.011)	rs894278
Huang, 2015	123 (Australia); 289 (China)	Australia, China	rs894278 (p = 0.015); REP1 261/261 vs rest (p = 0.002)	rs11931074																		rs894278 (p = 0.015); REP1 (p = 0.002)	rs11931074
Chung, 2014	6012	Global	REP1 score $ (HR 1.06; 95% CI 1.01 to 1.10; p = 0.01)																			REP1 (HR 1.06; CI 1.01 to 1.10; p = 0.01)
Guo, 2014	1011	China				Onset symptoms		rs2736990, rs356220						Cognitive impairment (MocA <26)		rs2736990, rs356220		Depression (HAM-D) or anxiety (HAMA)		rs2736990, rs356220
Markopoulou, 2014	922 (922)	USA								Time to H&Y ≥4	REP1 score $ (HR 0.87; 95% CI 0.75 to 1.00; p = 0.046)	rs10005233, rs10155475, rs1372520, rs17180453, rs2301135, rs2572324, rs2583959, rs2619363, rs2736990, rs2737012, rs356186, rs356218, rs3756059, rs3775423, rs3775438, rs3775439, rs3796661, rs6532191, rs9995651		Time to cognitive impairment (MMSE <26 at baseline, or TICS-M score ≦27 or AD-8 score ≧2 on follow up)	REP1 score $ (HR 0.85; CI 0.75 to 0.98; P = 0.023)*	rs10005233, rs10155475, rs1372520, rs17180453, rs2301135, rs2572324, rs2583959, rs2619363, rs2736990, rs2737012, rs356186, rs356218, rs3756059, rs3775423, rs3775438, rs3775439, rs3796661, rs6532191, rs9995651
Mata, 2014	1079	USA												MoCA, HVLT, LNS, TMT, JoLO, and a semantic and a phonemic verbal fluency test		rs356219
Yarnall, 2014	219	UK												PD-MCI (MDS criteria)		rs356219
Brockman, 2013	1396	Germany	rs356219 (p = 0.001)																			rs356219 (p = 0.001)
Li, 2013	685	China	rs356219 (p = 0.02)			Onset symptoms		rs356219														rs356219 (p = 0.02)
Williams-Gray, 2013	142 (142)	UK								H&Y stage ≥3		rs356219		Time to PDD (MMSE ≤24 and and fulfilment of DSM-IV criteria)		rs356219
Cardo, 2012	1169	Spain	rs356165 (p = 0.003)																			rs356165 (p = 0.003)
Ritz, 2012	363 (232)	USA				Slow vs fast progression, defined as >5-points UPDRS III increase per year	REP1 263 carriers vs non-carriers (OR 4.03; 95% CI 1.57 to 10.4; p = 0.004)	rs356165
Chung, 2011	1103	USA	rs1372520 (HR 0.66; 95% CI 0.48 to 0.91; p = 0.011) *	rs10005233, rs10155475, rs17180453, rs2301135, rs2572324, rs2583959, rs2619363, rs2736990, rs2737012, rs356186, rs356218, rs3756059, rs3775423, rs3775438, rs3775439, rs3796661, rs6532191, rs9995651, REP1 score$																		rs1372520 (HR 0.66; CI 0.48 to 0.91; P = 0.011) *	rs10005233, rs10155475, rs17180453, rs2301135, rs2572324, rs2583959, rs2619363, rs2736990, rs2737012, rs356186, rs356218, rs3756059, rs3775423, rs3775438, rs3775439, rs3796661, rs6532191, rs9995651, REP1
Ding, 2011	375	USA				UPDRS I – IV or clinical signs		rs2736990		H&Y stage	rs2736990 (p = 0.046)*			MMSE		rs356219
Elbaz, 2011	5302	Global		rs2583988, rs181489, rs356219, rs11931074																			rs2583988, rs181489, rs356219, rs11931074
Factor, 2011a	500	USA																Psychotic symptoms (UPDRS item 2 score > 1)		REP1 257X, where X is 257 or 259; 261X, where X is 261 or 259; and 259 homozygous. The 257–261 heterozygous was excluded.
Factor, 2011b	499	USA				FOG (UPDRS II, item 14); PIF (UPDRS II, item 13)		REP1 257X, where X is 257 or 259; 261X, where X is 261 or 259; and 259 homozygous. The 257–261 heterozygous was excluded.
Huang, 2011	123	Australia				Annual change in UPDRS III	REP1 259 carrier status (p = 0.040)
Kim, 2010	878	South Korea		rs356219 †																			rs356219 †
Yu, 2010	332	China		rs7684318 †																			rs7684318 †
De Marco, 2008	228	Italy												PDD (diagnositic criteria not specified)		rs1372525, rs2301135, rs2583988, rs2619363, rs2619364, REP 1 259/261/263
Kay, 2008	1802	USA		REP1 257/259/261																			REP1
Verbaan, 2008	295	Netherlands																Hyposmia (SS-16)6		REP1 266/268/270
Goris, 2007	659 (109)	UK												MMSE change per year; PDD (MMSE <24 and and fulfilment of DSM-IV criteria)		rs356219
Ross, 2007	186	Ireland		rs2583988, rs2619364, rs2619363, rs2301134, rs2737020, rs6848726, rs356164, rs356165, rs356186, rs10516845, rs356221, rs11931074, rs181489, REP1 259 carrier vs non-carrier																			rs2583988, rs2619364, rs2619363, rs2301134, rs2737020, rs6848726, rs356164, rs356165, rs356186, rs10516845, rs356221, rs11931074, rs181489, REP1
Winkler, 2007	397	Germany, Serbia		rs2583988, rs2619364, rs2619363, rs2301134, rs2737020, rs6848726, rs356164, rs356165, rs356186, rs10516845, rs356221, rs11931074, rs181489, REP1 (dns)																			rs2583988, rs2619364, rs2619363, rs2301134, rs2737020, rs6848726, rs356164, rs356165, rs356186, rs10516845, rs356221, rs11931074, rs181489, REP1
Hadjigeorgiou, 2006	178	Greece	REP1 271 vs non-carriers (p = 0.03)																			REP1 (p = 0.03)
Maraganore, 2006	2692	Global		REP1 259/261/263																			REP1
Tan 2003	206	Singapore		REP1 259/261/263 †																			REP1 †
Tan 2000	100	Singapore, Germany		REP1 259/261/263 †																			REP1 †

## Sheet: References
References
Bjornara KA, Pihlstrom L, Dietrichs E, Toft M (2018) Risk variants of the alpha-synuclein locus and REM sleep behavior disorder in Parkinson's disease: a genetic association study. BMC neurology 18 (1):20. doi:10.1186/s12883-018-1023-6
Blauwendraat C, Heilbron K, Vallerga CL, Bandres-Ciga S, von Coelln R, Pihlstrom L, Simon-Sanchez J, Schulte C, Sharma M, Krohn L, Siitonen A, Iwaki H, Leonard H, Noyce AJ, Tan M, Gibbs JR, Hernandez DG, Scholz SW, Jankovic J, Shulman LM, Lesage S, Corvol JC, Brice A, van Hilten JJ, Marinus J, andMe Research T, Eerola-Rautio J, Tienari P, Majamaa K, Toft M, Grosset DG, Gasser T, Heutink P, Shulma…
Brockmann K, Schulte C, Hauser AK, Lichtner P, Huber H, Maetzler W, Berg D, Gasser T (2013) SNCA: major genetic modifier of age at onset of Parkinson's disease. Mov Disord 28 (9):1217-1221. doi:10.1002/mds.25469
Campelo CLC, Cagni FC, de Siqueira Figueredo D, Oliveira LG, Jr., Silva-Neto AB, Macedo PT, Santos JR, Izidio GS, Ribeiro AM, de Andrade TG, de Oliveira Godeiro C, Jr., Silva RH (2017) Variants in SNCA Gene Are Associated with Parkinson's Disease Risk and Cognitive Symptoms in a Brazilian Sample. Frontiers in aging neuroscience 9:198. doi:10.3389/fnagi.2017.00198
Cardo LF, Coto E, de Mena L, Ribacoba R, Lorenzo-Betancor O, Pastor P, Samaranch L, Mata IF, Diaz M, Moris G, Menendez M, Corao AI, Alvarez V (2012) A search for SNCA 3' UTR variants identified SNP rs356165 as a determinant of disease risk and onset age in Parkinson's disease. Journal of molecular neuroscience: MN 47 (3):425-430. doi:10.1007/s12031-011-9669-1
Caspell-Garcia C, Simuni T, Tosun-Turgut D, Wu IW, Zhang Y, Nalls M, Singleton A, Shaw LA, Kang JH, Trojanowski JQ, Siderowf A, Coffey C, Lasch S, Aarsland D, Burn D, Chahine LM, Espay AJ, Foster ED, Hawkins KA, Litvan I, Richard I, Weintraub D, Parkinson's Progression Markers I (2017) Multiple modality biomarker prediction of cognitive impairment in prospectively followed de novo Parkinson disea…
Chen W, Kang WY, Chen S, Wang Y, Xiao Q, Wang G, Liu J, Chen SD (2015a) Hyposmia correlates with SNCA variant and non-motor symptoms in Chinese patients with Parkinson's disease. Parkinsonism Relat Disord 21 (6):610-614. doi:10.1016/j.parkreldis.2015.03.021
Chen Y, Wei QQ, Ou R, Cao B, Chen X, Zhao B, Guo X, Yang Y, Chen K, Wu Y, Song W, Shang HF (2015b) Genetic Variants of SNCA Are Associated with Susceptibility to Parkinson's Disease but Not Amyotrophic Lateral Sclerosis or Multiple System Atrophy in a Chinese Population. PLoS One 10 (7):e0133776. doi:10.1371/journal.pone.0133776
Cheng L, Wang L, Li NN, Yu WJ, Sun XY, Li JY, Zhou D, Peng R (2016) SNCA rs356182 variant increases risk of sporadic Parkinson's disease in ethnic Chinese. J Neurol Sci 368:231-234. doi:10.1016/j.jns.2016.07.032
Chung SJ, Armasu SM, Biernacka JM, Lesnick TG, Rider DN, Lincoln SJ, Ortolaza AI, Farrer MJ, Cunningham JM, Rocca WA, Maraganore DM (2011) Common variants in PARK loci and related genes and Parkinson's disease. Mov Disord 26 (2):280-288. doi:10.1002/mds.23376
Chung SJ, Biernacka JM, Armasu SM, Anderson K, Frigerio R, Aasly JO, Annesi G, Bentivoglio AR, Brighina L, Chartier-Harlin MC, Goldwurm S, Hadjigeorgiou G, Jasinska-Myga B, Jeon BS, Kim YJ, Kruger R, Lesage S, Markopoulou K, Mellick G, Morrison KE, Puschmann A, Tan EK, Crosiers D, Theuns J, Van Broeckhoven C, Wirdefeldt K, Wszolek ZK, Elbaz A, Maraganore DM, Genetic Epidemiology of Parkinson's Di…
Cooper CA, Jain N, Gallagher MD, Weintraub D, Xie SX, Berlyand Y, Espay AJ, Quinn J, Edwards KL, Montine T, Van Deerlin VM, Trojanowski J, Zabetian CP, Chen-Plotkin AS (2017) Common variant rs356182 near SNCA defines a Parkinson's disease endophenotype. Ann Clin Transl Neurol 4 (1):15-25. doi:10.1002/acn3.371
Corrado L, De Marchi F, Tunesi S, Oggioni GD, Carecchio M, Magistrelli L, Tesei S, Riboldazzi G, Di Fonzo A, Locci C, Trezzi I, Zangaglia R, Cereda C, D'Alfonso S, Magnani C, Comi GP, Bono G, Pacchetti C, Cantello R, Goldwurm S, Comi C (2018) The Length of SNCA Rep1 Microsatellite May Influence Cognitive Evolution in Parkinson's Disease. Front Neurol 9:213. doi:10.3389/fneur.2018.00213
Dan X, Wang C, Zhang J, Gu Z, Zhou Y, Ma J, Chan P (2016) Association between common genetic risk variants and depression in Parkinson's disease: A dPD study in Chinese. Parkinsonism Relat Disord 33:122-126. doi:10.1016/j.parkreldis.2016.09.029
Davis AA, Andruska KM, Benitez BA, Racette BA, Perlmutter JS, Cruchaga C (2016) Variants in GBA, SNCA, and MAPT influence Parkinson disease risk, age at onset, and progression. Neurobiol Aging 37:209 e201-209 e207. doi:10.1016/j.neurobiolaging.2015.09.014
De Marco EV, Tarantino P, Rocca FE, Provenzano G, Civitelli D, De Luca V, Annesi F, Carrideo S, Ciro Candiano IC, Romeo N, Nicoletti G, Marconi R, Novellino F, Morelli M, Quattrone A, Annesi G (2008) Alpha-synuclein promoter haplotypes and dementia in Parkinson's disease. Am J Med Genet B Neuropsychiatr Genet 147 (3):403-407. doi:10.1002/ajmg.b.30611
Ding H, Sarokhan AK, Roderick SS, Bakshi R, Maher NE, Ashourian P, Kan CG, Chang S, Santarlasci A, Swords KE, Ravina BM, Hayes MT, Sohur US, Wills AM, Flaherty AW, Unni VK, Hung AY, Selkoe DJ, Schwarzschild MA, Schlossmacher MG, Sudarsky LR, Growdon JH, Ivinson AJ, Hyman BT, Scherzer CR (2011) Association of SNCA with Parkinson: replication in the Harvard NeuroDiscovery Center Biomarker Study. Mo…
Elbaz A, Ross OA, Ioannidis JP, Soto-Ortolaza AI, Moisan F, Aasly J, Annesi G, Bozi M, Brighina L, Chartier-Harlin MC, Destee A, Ferrarese C, Ferraris A, Gibson JM, Gispert S, Hadjigeorgiou GM, Jasinska-Myga B, Klein C, Kruger R, Lambert JC, Lohmann K, van de Loo S, Loriot MA, Lynch T, Mellick GD, Mutez E, Nilsson C, Opala G, Puschmann A, Quattrone A, Sharma M, Silburn PA, Stefanis L, Uitti RJ, V…
Factor SA, Steenland NK, Higgins DS, Molho ES, Kay DM, Montimurro J, Rosen AR, Zabetian CP, Payami H (2011a) Disease-related and genetic correlates of psychotic symptoms in Parkinson's disease. Mov Disord 26 (12):2190-2195. doi:10.1002/mds.23806
Factor SA, Steenland NK, Higgins DS, Molho ES, Kay DM, Montimurro J, Rosen AR, Zabetian CP, Payami H (2011b) Postural instability/gait disturbance in Parkinson's disease has distinct subtypes: an exploratory analysis. J Neurol Neurosurg Psychiatry 82 (5):564-568. doi:10.1136/jnnp.2010.222042
Fernandez-Santiago R, Martin-Flores N, Antonelli F, Cerquera C, Moreno V, Bandres-Ciga S, Manduchi E, Tolosa E, Singleton AB, Moore JH, International Parkinson's Disease Genomics C, Marti MJ, Ezquerra M, Malagelada C (2019) SNCA and mTOR Pathway Single Nucleotide Polymorphisms Interact to Modulate the Age at Onset of Parkinson's Disease. Mov Disord 34 (9):1333-1344. doi:10.1002/mds.27770
Goris A, Williams-Gray CH, Clark GR, Foltynie T, Lewis SJ, Brown J, Ban M, Spillantini MG, Compston A, Burn DJ, Chinnery PF, Barker RA, Sawcer SJ (2007) Tau and alpha-synuclein in susceptibility to, and dementia in, Parkinson's disease. Ann Neurol 62 (2):145-153. doi:10.1002/ana.21192
Guo XY, Chen YP, Song W, Zhao B, Cao B, Wei QQ, Ou RW, Yang Y, Yuan LX, Shang HF (2014) SNCA variants rs2736990 and rs356220 as risk factors for Parkinson's disease but not for amyotrophic lateral sclerosis and multiple system atrophy in a Chinese population. Neurobiol Aging 35 (12):2882 e2881-2882 e2886. doi:10.1016/j.neurobiolaging.2014.07.014
Hadjigeorgiou GM, Xiromerisiou G, Gourbali V, Aggelakis K, Scarmeas N, Papadimitriou A, Singleton A (2006) Association of alpha-synuclein Rep1 polymorphism and Parkinson's disease: influence of Rep1 on age at onset. Mov Disord 21 (4):534-539. doi:10.1002/mds.20752
Huang Y, Rowe DB, Halliday GM (2011) Interaction between alpha-synuclein and tau genotypes and the progression of Parkinson's disease. J Parkinsons Dis 1 (3):271-276. doi:10.3233/JPD-2011-11027
Huang Y, Wang G, Rowe D, Wang Y, Kwok JB, Xiao Q, Mastaglia F, Liu J, Chen SD, Halliday G (2015) SNCA Gene, but Not MAPT, Influences Onset Age of Parkinson's Disease in Chinese and Australians. BioMed research international 2015:135674. doi:10.1155/2015/135674
Huertas I, Jesus S, Garcia-Gomez FJ, Lojo JA, Bernal-Bernal I, Bonilla-Toribio M, Martin-Rodriguez JF, Garcia-Solis D, Gomez-Garre P, Mir P (2017) Genetic factors influencing frontostriatal dysfunction and the development of dementia in Parkinson's disease. PLoS One 12 (4):e0175560. doi:10.1371/journal.pone.0175560
Kay DM, Factor SA, Samii A, Higgins DS, Griffith A, Roberts JW, Leis BC, Nutt JG, Montimurro JS, Keefe RG, Atkins AJ, Yearout D, Zabetian CP, Payami H (2008) Genetic association between alpha-synuclein and idiopathic Parkinson's disease. Am J Med Genet B Neuropsychiatr Genet 147B (7):1222-1230. doi:10.1002/ajmg.b.30758
Kim HJ, Kim JM, Lee JY, Park SS, Jeon BS (2010) alpha-Synuclein polymorphism and Parkinson's disease in a tau homogeneous population. Neurology Asia 15 (1):61-63
Kim HJ, Mason S, Foltynie T, Winder-Rhodes S, Barker RA, Williams-Gray CH (2020) Motor complications in Parkinson's disease: 13-year follow-up of the CamPaIGN cohort. Mov Disord 35 (1):185-190. doi:10.1002/mds.27882
Krohn L, Wu RYJ, Heilbron K, Ruskey JA, Laurent SB, Blauwendraat C, Alam A, Arnulf I, Hu MTM, Dauvilliers Y, Hogl B, Toft M, Bjornara KA, Stefani A, Holzknecht E, Monaca CC, Abril B, Plazzi G, Antelmi E, Ferini-Strambi L, Young P, Heidbreder A, Cochen De Cock V, Mollenhauer B, Sixel-Doring F, Trenkwalder C, Sonka K, Kemlink D, Figorilli M, Puligheddu M, Dijkstra F, Viaene M, Oertel W, Toffoli M, …
Li NN, Mao XY, Chang XL, Zhao DM, Zhang JH, Liao Q, Yu WJ, Tan EK, Peng R (2013) SNCA rs356219 variant increases risk of sporadic Parkinson's disease in ethnic Chinese. Am J Med Genet B Neuropsychiatr Genet 162B (5):452-456. doi:10.1002/ajmg.b.32143
Li Y, Kang W, Zhang L, Zhou L, Niu M, Liu J (2017) Hyposmia Is Associated with RBD for PD Patients with Variants of SNCA. Frontiers in aging neuroscience 9:303. doi:10.3389/fnagi.2017.00303
Luo N, Li Y, Niu M, Zhou L, Yao M, Zhu L, Ye G, Kang W, Liu J (2019) Variants in the SNCA Locus Are Associated With the Progression of Parkinson's Disease. Frontiers in aging neuroscience 11:110. doi:10.3389/fnagi.2019.00110
Maraganore DM, de Andrade M, Elbaz A, Farrer MJ, Ioannidis JP, Kruger R, Rocca WA, Schneider NK, Lesnick TG, Lincoln SJ, Hulihan MM, Aasly JO, Ashizawa T, Chartier-Harlin MC, Checkoway H, Ferrarese C, Hadjigeorgiou G, Hattori N, Kawakami H, Lambert JC, Lynch T, Mellick GD, Papapetropoulos S, Parsian A, Quattrone A, Riess O, Tan EK, Van Broeckhoven C, Genetic Epidemiology of Parkinson's Disease C …
Markopoulou K, Biernacka JM, Armasu SM, Anderson KJ, Ahlskog JE, Chase BA, Chung SJ, Cunningham JM, Farrer M, Frigerio R, Maraganore DM (2014) Does alpha-synuclein have a dual and opposing effect in preclinical vs. clinical Parkinson's disease? Parkinsonism Relat Disord 20 (6):584-589; discussion 584. doi:10.1016/j.parkreldis.2014.02.021
Mata IF, Leverenz JB, Weintraub D, Trojanowski JQ, Hurtig HI, Van Deerlin VM, Ritz B, Rausch R, Rhodes SL, Factor SA, Wood-Siverio C, Quinn JF, Chung KA, Peterson AL, Espay AJ, Revilla FJ, Devoto J, Hu SC, Cholerton BA, Wan JY, Montine TJ, Edwards KL, Zabetian CP (2014) APOE, MAPT, and SNCA genes and cognitive performance in Parkinson disease. JAMA neurology 71 (11):1405-1412. doi:10.1001/jamaneu…
Ng ASL, Tan YJ, Zhao Y, Saffari SE, Lu Z, Ng EYL, Ng SYE, Chia NSY, Setiawan F, Xu Z, Tay KY, Au WL, Tan LCS, Tan EK (2019) SNCA Rep1 promoter variability influences cognition in Parkinson's disease. Mov Disord 34 (8):1232-1236. doi:10.1002/mds.27768
Ritz B, Rhodes SL, Bordelon Y, Bronstein J (2012) alpha-Synuclein genetic variants predict faster motor symptom progression in idiopathic Parkinson disease. PLoS One 7 (5):e36199. doi:10.1371/journal.pone.0036199
Ross OA, Gosal D, Stone JT, Lincoln SJ, Heckman MG, Irvine GB, Johnston JA, Gibson JM, Farrer MJ, Lynch T (2007) Familial genes in sporadic disease: common variants of alpha-synuclein gene associate with Parkinson's disease. Mech Ageing Dev 128 (5-6):378-382. doi:10.1016/j.mad.2007.04.002
Sampedro F, Marin-Lahoz J, Martinez-Horta S, Pagonabarraga J, Kulisevsky J (2018) Cortical Thinning Associated with Age and CSF Biomarkers in Early Parkinson's Disease Is Modified by the SNCA rs356181 Polymorphism. Neuro-degenerative diseases 18 (5-6):233-238. doi:10.1159/000493103
Shi C, Zheng Z, Wang Q, Wang C, Zhang D, Zhang M, Chan P, Wang X (2016) Exploring the Effects of Genetic Variants on Clinical Profiles of Parkinson's Disease Assessed by the Unified Parkinson's Disease Rating Scale and the Hoehn-Yahr Stage. PLoS One 11 (6):e0155758. doi:10.1371/journal.pone.0155758
Shu L, Liang D, Pan H, Xu Q, Guo J, Sun Q, Tang B, Yan X (2018) Genetic Impact on Clinical Features in Parkinson's Disease: A Study on SNCA-rs11931074. Parkinsons Dis 2018:2754541. doi:10.1155/2018/2754541
Si QQ, Yuan YS, Zhi Y, Wang M, Wang JW, Shen YT, Wang LN, Li JY, Wang XX, Zhang KZ (2019) SNCA rs11931074 polymorphism correlates with spontaneous brain activity and motor symptoms in Chinese patients with Parkinson's disease. Journal of neural transmission 126 (8):1037-1045. doi:10.1007/s00702-019-02038-4
Stoker TB, Camacho M, Winder-Rhodes S, Liu G, Scherzer CR, Foltynie T, Barker RA, Williams-Gray CH (2020) A common polymorphism in SNCA is associated with accelerated motor decline in GBA-Parkinson's disease. J Neurol Neurosurg Psychiatry 91 (6):673-674. doi:10.1136/jnnp-2019-322210
Tan EK, Matsuura T, Nagamitsu S, Khajavi M, Jankovic J, Ashizawa T (2000) Polymorphism of NACP-Rep1 in Parkinson's disease: an etiologic link with essential tremor? Neurology 54 (5):1195-1198. doi:10.1212/wnl.54.5.1195
Tan EK, Tan C, Shen H, Chai A, Lum SY, Teoh ML, Yih Y, Wong MC, Zhao Y (2003) Alpha synuclein promoter and risk of Parkinson's disease: microsatellite and allelic size variability. Neurosci Lett 336 (1):70-72. doi:10.1016/s0304-3940(02)01178-3
Toffoli M, Dreussi E, Cecchin E, Valente M, Sanvilli N, Montico M, Gagno S, Garziera M, Polano M, Savarese M, Calandra-Buonaura G, Placidi F, Terzaghi M, Toffoli G, Gigli GL (2017) SNCA 3'UTR genetic variants in patients with Parkinson's disease and REM sleep behavior disorder. Neurol Sci 38 (7):1233-1240. doi:10.1007/s10072-017-2945-2
Verbaan D, Boesveldt S, van Rooden SM, Visser M, Marinus J, Macedo MG, Fang Y, Heutink P, Berendse HW, van Hilten JJ (2008) Is olfactory impairment in Parkinson disease related to phenotypic or genotypic characteristics? Neurology 71 (23):1877-1882. doi:10.1212/01.wnl.0000336651.48596.c7
Wang G, Huang Y, Chen W, Chen S, Wang Y, Xiao Q, Liu J, Fung VS, Halliday G, Chen S (2016) Variants in the SNCA gene associate with motor progression while variants in the MAPT gene associate with the severity of Parkinson's disease. Parkinsonism Relat Disord 24:89-94. doi:10.1016/j.parkreldis.2015.12.018
Williams-Gray CH, Mason SL, Evans JR, Foltynie T, Brayne C, Robbins TW, Barker RA (2013) The CamPaIGN study of Parkinson's disease: 10-year outlook in an incident population-based cohort. J Neurol Neurosurg Psychiatry 84 (11):1258-1264. doi:10.1136/jnnp-2013-305277
Winkler S, Hagenah J, Lincoln S, Heckman M, Haugarvoll K, Lohmann-Hedrich K, Kostic V, Farrer M, Klein C (2007) alpha-Synuclein and Parkinson disease susceptibility. Neurology 69 (18):1745-1750. doi:10.1212/01.wnl.0000275524.15125.f4
Yarnall AJ, Breen DP, Duncan GW, Khoo TK, Coleman SY, Firbank MJ, Nombela C, Winder-Rhodes S, Evans JR, Rowe JB, Mollenhauer B, Kruse N, Hudson G, Chinnery PF, O'Brien JT, Robbins TW, Wesnes K, Brooks DJ, Barker RA, Burn DJ, Group I-PS (2014) Characterizing mild cognitive impairment in incident Parkinson disease: the ICICLE-PD study. Neurology 82 (4):308-316. doi:10.1212/WNL.0000000000000066
Yu L, Xu P, He X, Hu F, Lin Z, Zhu M, Liu Z, He L, Xu Y (2010) SNP rs7684318 of the alpha-synuclein gene is associated with Parkinson's disease in the Han Chinese population. Brain Res 1346:262-265. doi:10.1016/j.brainres.2010.05.069
Zhang K, Tang Y, Meng L, Zhu L, Zhou X, Zhao Y, Yan X, Tang B, Guo J (2019) The Effects of SNCA rs894278 on Resting-State Brain Activity in Parkinson's Disease. Front Neurosci 13:47. doi:10.3389/fnins.2019.00047
Zheng J, Yang X, Zhao Q, Tian S, Huang H, Chen Y, Xu Y (2017a) Association between gene polymorphism and depression in Parkinson's disease: A case-control study. J Neurol Sci 375:231-234. doi:10.1016/j.jns.2017.02.001
Zheng J, Yang X, Zhao Q, Tian S, Huang H, Chen Y, Xu Y (2017b) Festination Correlates with SNCA Polymorphism in Chinese Patients with Parkinson's Disease. Parkinsons Dis 2017:3176805. doi:10.1155/2017/3176805
Zheng J, Zang Q, Hu F, Wei H, Ma J, Xu Y (2019) Alpha-synuclein gene polymorphism affects risk of dementia in Han Chinese with Parkinson's disease. Neurosci Lett 706:146-150. doi:10.1016/j.neulet.2019.05.026
